# Supplementary material for: Narrative Review of Patient Cancer Tissue–Derived Zebrafish Xenograft Models for Evaluating Drug Sensitivity as an Avatar Model for Clinical Application
Source: Cancer Med. 2025 Jun 26;14(13):e70942. doi: 10.1002/cam4.70942 (PMC12198658; doi:10.1002/cam4.70942)
Supplement: Supplementary file 1 — Table S1. [file CAM4-14-e70942-s001.xlsx]

## Sheet: Sheet1
	Table1
	Representative zebrafish patient-derived cancer xenograft models for drug efficacy
	Reference number	First Author	Year	Journal	Target disease	Preliminary experiments	Cryopreservation of human tissues	Enzymatical dissociation of human tissues	Filtration for cell preparation	Injected cell number	Fluorescent dye	Implanting sites	Implanting stage of zebrafish	Incubation temperature (C°)	Target drugs	Outcome	Zebrafish strains	Number of zebrafish in each group	Immunosuppression reagents	Method of drug application	Timing of drug evaluation	Methods of evaluation	Drug applied duration	Number of patients succeeded for evaluation
	38	Weiss	2009	Gastroentelology	Panceratic cancer	Cell lines	No	No	No	1/5 of the size of yolk sac	CM-DiI	yolk sac	2 dpf	35	RARa antagonist Ro-41-5253 with or without morpholinos for silencing miR-10a	invasion, migration , metastatic behavior	Tg(fil1:EGFP)	80	none	water	3dpi	count CM-DiI positive tumor cells	72hr	3
	82	Bentley	2015	Haematologica	T-cell Acute lymphoblastic leukemia	Cell lines	No	No	No	500	CM-DiI	yolk sac	2 dpf	35	Rapamycin, Compound E	cell proliferation	Casper	15-20	none	water	48hpt (144hpi)/0hpt(96hpi)	count CM-DiI and antiPML antibody positive cells	48hr	2
	70	Lin	2016	Blood	Multiple Myeloma	Cell lines	No	No	No	50-200	CM-DiI	Perivilleline space	2 dpf	NA	Dexamethasone, Bortezomid,Lenalidomide,AZD6244, 17-AAG, AS7030026, Rapamycin	cell proliferation	Casper	8	none	water	24hpt/0hpt, 48hpt/0hpt, 72hpt/0hpt	relative tumor area	72hr	6
	34	Fior	2017	PNAS	Colorectal cancer	Cell lines	Yes	Yes	Yes	~500 or ~1000	DiI	Perivilleline space	2 dpf	34	5-fluorouracil(FU)+irinotecan+folinic acid (FOLFIRI), 5-FU+oxaliplatin+folinic acid (FOLFOX), cetuximab, regorafenib	cell proliferation/anginogensis	Tg(fli1:EGFP)	30	none	water/ Cetuximab monoclonal antibody was added to the cell suspension and water thereafter	4dpi	IHC by DAPI and anti-caspase3 antibody and estimated percentage of apoptotic cells by normalization to control	72hr, cetuximab 96hr	5 received FOLFOX, 3 received FOLFIRI plus Cetuximab
	81	Wu	2017	J Exp Clin Cancer Res	Gastric cancer	Cell lines	No	Yes	No	600-800	CM-DiI	yolk sac	2 dpf	32	5-FU(N=4), Docetaxel/Apatinib (N=2)	cell proliferation, metastasis, angiogensis	Tg(fil1:EGFP)	30	none	microinjection to yolk sac	2dpt/0dpt	sacrifice and dissociate into a single cell and count CM-DiI stained cells	48hr	Among 9 samples, 4 were evaluated
	83	Al-Samadi	2019	J Transl Med	Head and neck cancer	Primary cell lines derived from patients	No	Yes	Yes	1000	CellTrace Far Red	Perivilleline space	2 dpf	34	Cisplatin, Erbitux, Afatinib, Gefetinib, Pinasertib, Temsilolimus, Sirolimus	cell proliferation	AB strain	20	none	water	3dpi	droplet digital PCR	72hr	1
	37	Lin	2019	Cancers	Hepatocellular carcinoma	Cell lines	No	Yes	Yes	200	DiI or CellTraceTM CFSE	yolk sac	2 dpf	37	Src inhibitors (419S1, 420S1), Sorafenib	cell proliferation	NA	NA	none	water	3dpi/0dpi	relative tumor area	48hr	13
	68	de Almeida	2020	Communication Biology	Colorectal cancer, Breast cancer	Cell lines	Yes	Yes	Yes	800-1000	vybrant CM-DiI , Deep Red	Perivilleline space	2 dpf	34	Bevacizumab	cell proliferation	Tg(fli1:EGFP),Tg(gata1:DsRed), Casper	3-63	none	water, cell suspension, intravenous injection	4dpi	tumor size, positive caspase 3 cells, % micrometastasis in CHT by normalization to control	96hr	6 (breast 3, CRC 3), and 2 patients' zPDX predicted the clinical outcomes for bevacizumab
	84	Di Franco	2020	World J Gastroenterology	Pancreatic cancer	None	No	No	No	tumor tissues with 1/4-1/2 of yolk sac size	CM-DiI	yolk sac	2 dpf	35	Gemcitabine (GEM), Gemcitabine + Oxaliplatin (GEMOX), Gemcitabine + nab- Paclitaxel (GEM/nab-P), and 5-Fluorouracil + Folinic acid + Oxaliplatin + Irinotecan (FOLFOXIRI)	cell proliferation	AB strain	20	none	water	2dpi/2hpi or 1dpi/2hpi	relative tumor area evaluated using ImageJ	48hr	15
	74	Usai	2020	Cancers	Colon cancer, pancreatic cancer, gastric cancer	Cell lines	No	No	No	tumor tissues with 1/4-1/2 of yolk sac size	CM-Dil/DiO	yolk sac	2 dpf	35	5-FU, FOLFOX, FOLFIRI, FOLFOXRI, GEM, GEMOX, GEM/nab-P, Fluorouracil+Leucovorin+Oxaliplatin+Docetaxel (FLO), Cisplatin+Epirubicin+Fluorouracil(ECF	cell proliferation	Wild-type	20	none	water	2dpi/2hpi or 1dpi/2hpi	relative tumor area evaluated using ImageJ	24 hr and 48hr	24
	77	Costa	2020	EBioMedicine	Rectal cancer	Cell lines	Yes	Yes	Yes	500-1000	vybrant CM-DiI	Perivilleline space	2 dpf	34	Surgically removed samples N=19: RT, Biopsy samples N=2 RT+5-FU	cell proliferation	Tg(fil1:EGFP)	6~26	none	water	4dpi	IHC by DAPI and anti-caspase3 antibody and anti-mitochondria andibody to estimate percentage of apoptotic cells, cell number was normalzied to control	48hr	19 surgically resected samples, 2 Biopsy samples
	41	Gauert	2020	Cancers	B-cell precusor Acute lymphoblastic leukemia	Cell lines	No	No	Yes	300-500	DiO, CellTrace Violet	Pericardium	2 dpf	35	Venetoclax	cell proliferation	Tg(mpx:EGFP), Tg(mpeg1:mCherry),Tüpfel Long Fin (TÜLF) wild-type	10~20	Morpholino	water	5dpi	Flow cytometer for analysis of viability using anti-human CD19, 7-AAD, and annexin A	72hr	15 implantation, 9 success in transplantation, 7 treated by venetoclax
	67	Zhai	2021	Frontiers in Cell and Development Biology	Gastric cancer	Cell lines	No	Yes	No	200	CM-DiI	yolk sac	2 dpf	32	5-FU、Cispaltin、Docetaxel、Doxorubicin	cell proliferation	Tg(fil1:EGFP)	>50	none	water	3dpt/0dpt	sacrifice and dissociate into a single cell and count CM-DiI stained cells	48hr	Among 56 entry cases, 28 received chemo-sensitivity assay , 27 received postoperative adjuvant chemotherapy
	43	Tavares Barroso	2021	Cells	Pancreatic cancer, Ampulla adenocarcinoma	Cell lines	Yes	Yes	Yes	NA	CM-DiI or Deep Red	Perivilleline space	2 dpf	34	Fluorouracil+Irinotecan+Hydrochloride+Oxaliplatin (FOLFIRINOX), FOLFOX, Gemcitabine	cell proliferation	Tg(fil1:EGFP)	NA	none	water	3dpi	IHC by DAPI and anti-caspase3 antibody and estimated percentage of apoptotic cells also used anti-mitochondria andibody nomalized to control	48hr	Among 8 samples 4 were evaluated
	59	Ali	2022	J Exp Clin Cancer Res	Non-small cell lung cancer	mouse patient-derived xenografts	Yes	Yes	Yes	NA	Fast-DiI™ oil	Perivilleline space	2 dpf	36	Erlotinib/Paclitaxel	cell proliferation	Tg(fli1:EGFP)	20	none	water	3dpi/0dpi	relative tumor area evaluated using ImageJ	72hr	4
	36	Wu	2022	Life Siences	Gastric cancer	Cell lines	No	Yes	No	600-800	CM-DiI	yolk sac	2 dpf	32	Apatinib/Rumacirumab + docetacel/5-FU	cell proliferation	Tg(fil1:EGFP)	15-20	none	microinjection to yolk sac	3dpt/0dpt	sacrifice and dissociate into a single cell and count CM-DiI stained cells	72hr	2
	75	Di Franco	2022	Biomedicines	Colorectal cancer	None	No	No	No	NA	CM-DiI	Perivilleline space	2 dpf	35	5-FU, FOLFIRI, FOLFOXIRI, FOLFOX	cell proliferation	Wild-type (AB wid type)	>10	none	water	2dpi/2hpi	relative tumor area evaluated using ImageJ	48hr	Eight cases had clinical responsive information and zPDX chemosensitivity data
	85	Ai	2022	Disease Models and Mechanisms	Glioblastoma	Cell lines	No	Yes	Yes	<100	Labelled by mCherry gene using lentivirus infection	brain	3dpf	33	temozolomide	cell proliferation	Tg(kdrl:EGFP) / Nacre	6~8	none	water	5dpi	tumor size quantifying the 3D image area of the fluoresence using Imaris	72hr	5
	60	Hua	2022	Exp Biol and Med	Non-small cell lung cancer	None	Yes	Yes	Yes	800	CM-DiI	Perivilleline space	2 dpf	34	Osimetrinib, Pemetrexed, Cisplatin, Docetaxel	cell proliferation	No information	<30	none	water	4dpi	relative tumor area evaluated using ImageJ normalized to the control	72hr	Among 21 13 succeeded in transplantation and drug sensitive assay
	72	Kowald	2023	Cells	Bladder cancer	Cell lines	Yes	Yes	Yes	NA	Fast-DiI™	Perivilleline space	2 dpf	35.5	BCG-RIVM strain	cell proliferation	Tg (fli1a:EGFP)	20	none	Injected with cells and intravenous injection	3dpi/0dpi	relative tumor area evaluated using ImageJ	72hr	6
	48	Yin	2023	Pharmaceuticals	Uveal cancer	None	Yes	Yes	Yes	300-500	CM-DiI	Duct of Cuvier	2 dpf	34	Navitoclax , Everolimus	cell proliferation	Tg(fli1:EGFP)	18	none	water	6dpi	relative tumor area evaluated using ImageJ normalized to the control	96hr	3
	76	Costa	2024	Nature Communication	Colorectal cancer	None	Yes	Yes	Yes	NA	vybrant CM-DiI , Deep Red	Perivilleline space	2 dpf	34	CAPOX, FOLFOX, CAPIRI, FOLFIRI	cell proliferation, apoptosis, micrometastasis	Tg(fli1:EGFR)/ Tg(mpeg1:mCherry-F)	33 patients with no progression by treatment, a total of 667 zebrafish avatars were analyzed. 22 patients with progression by treatment, a total of 518 zebrafish avatars were analyzed.	none	water or added to the cell suspension (bevacizumab/cetuximab)	3dpi	IHC by DAPI and anti-caspase3 antibody and anti-mitochondria andibody to estimate percentage of apoptotic cells, cell number was normalzied to control	48hr	55
	58	Lindahl	2024	Nature Precision Oncol	Ovarian cancer	Cell lines	Yes	Yes	Yes	500	Fast-DiI	Perivilleline space	2 dpf	36	Carboplatin, Docetaxel	cell proliferation	Tg(fli1:EGFP)	20	none	water	3dpi/0dpi	relative tumor area	72hr	13
	Abbreviations, dpf: Days post-fertilization; RT: Radiation therapy; dpi: Days post-injection; hpt: Hours post-translpantation; hpi: Hours post-injection; dpt: Days post-transplantation; CHT: Caudal haematopoietic tissue; IHC: Immunohistochemistry; DAPI: 4',6-diamidino-2-phenylindole; PCR: Polymerase chain reaction; 7-AAD: 7-Amino-Actinomycin D; CRC: Colorectal cancer;
